# Supplementary material for: RIOK2 Contributes to Cell Growth and Protein Synthesis in Human Oral Squamous Cell Carcinoma
Source: Curr Oncol. 2022 Dec 26;30(1):381–91. doi: 10.3390/curroncol30010031 (PMC9857684; doi:10.3390/curroncol30010031)
Supplement: Supplementary file 1 [file curroncol-30-00031-s001.zip]

Archive with 1 entries (1 files):
- curroncol-1999481-supplementary.pdf
